# Supplementary material for: Synthesis and Electron-Transporting Properties of N-Type Polymers with Cardanol-Based Side Chains
Source: Micromachines (Basel). 2024 Dec 5;15(12):1475. doi: 10.3390/mi15121475 (PMC11728016; doi:10.3390/mi15121475)
Supplement: Supplementary file 1 [file micromachines-15-01475-s001.zip]

Archive with 1 entries (1 files):
- micromachines-3327586-supplementary.pdf
